# Supplementary material for: Restoration of Vegetation Greenness and Possible Changes in Mature Forest Communities in Two Forests Damaged by the Vaia Storm in Northern Italy
Source: Plants (Basel). 2023 Mar 19;12(6):1369. doi: 10.3390/plants12061369 (PMC10059996; doi:10.3390/plants12061369)
Supplement: Supplementary file 1 [file plants-12-01369-s001.zip › Table S2.xls]

## Sheet: relevés
	Study area	A	A	A	A	A	A	A	A	A	A	A	A	A	A	A	A	A	A	A	A	A	B	B	B	B	B	B	B	B	B	B	B	B	B	B	B	B	B	B	B
	Relevé code	1	2	13	14	18	19	20	1	4	6	17	21	16	8	2	5	7	9	11	10	12	22	39	30	23	27	25	24	26	28	29	32	38	36	37	40	31	34	35	33
	Cluster	A1	A1	A1	A1	A1	A1	A1	A2	A2	A2	A2	A2	A2	A2	A2	A2	A2	A3	A3	A3	A3	B4	B4	B4	B4	B4	B4	B3	B3	B3	B2	B2	B2	B2	B2	B2	B1	B1	B1	B1
	Surface (m²)	100	100	100	100	100	100	100	100	100	100	100	100	100	100	100	100	100	100	100	100	100	100	100	100	100	100	100	100	100	100	100	100	100	100	100	100	100	100	100	100
	Inclination (°)	22	24	28	17	18	16	37	24	24	25	12	21	13	16	25	21	21	26	20	17	20	33	34	41	29	27	34	33	27	23	41	42	36	36	36	39	36	26	25	33
	Exposure (°)	357	358	312	340	353	104	260	358	358	312	355	350	263	317	315	329	312	346	329	324	329	144	44	125	164	210	162	155	210	220	125	68	128	90	90	109	216	218	209	309
	Elevation (m)	1633	1631	1610	1612	1595	1616	1636	1619	1602	1585	1557	1580	1555	1583	1587	1588	1582	1577	1589	1576	1600	1283	1250	1313	1294	1318	1315	1305	1321	1310	1312	1324	1230	1221	1248	1255	1297	1242	1240	1250
	Number of species	26	22	17	17	33	29	32	27	22	31	2	24	30	12	14	36	22	18	19	20	20	12	25	20	17	2	26	23	28	27	35	32	21	21	20	31	10	14	18	18
1	Abies alba Mill.	.	.	.	.	.	.	.	.	.	.	.	.	+	.	+	.	r	r	+	.	.	.	.	.	.	.	.	.	.	.	.	.	.	.	.	.	.	.	.	.
2	Acer pseudoplatanus L.	.	.	.	.	.	.	.	.	.	.	.	.	.	.	.	.	.	.	.	.	.	.	.	.	.	.	.	+	r	+	.	.	.	.	.	.	.	.	.	.
1	Achillea millefolium L.	.	.	.	.	.	.	.	.	.	.	.	.	.	.	.	.	.	.	.	.	.	.	.	.	.	.	+	1	+	1	.	+	.	.	.	.	.	.	r	.
4	Actaea spicata L.	.	.	.	.	.	.	.	.	.	.	.	r	.	.	.	.	.	.	.	.	.	.	.	.	.	.	.	.	.	.	.	.	.	.	.	.	.	.	.	.
5	Agrostis capillaris L.	.	.	.	.	.	.	.	.	.	.	.	.	.	.	.	+	.	.	.	.	.	+	+	.	+	+	+	+	+	+	+	+	+	.	.	.	.	.	.	.
6	Ajuga pyramidalis L.	.	.	.	.	.	r	.	.	.	.	.	.	.	.	.	+	.	.	.	.	.	.	.	.	.	.	.	.	.	.	.	.	.	.	.	.	.	.	.	.
7	Alchemilla vulgaris L.	+	.	.	.	+	+	.	.	r	.	+	.	.	.	.	.	.	.	.	.	.	.	.	.	.	.	.	.	.	.	.	.	.	.	.	.	.	.	.	.
8	Alnus viridis (Chaix) DC.	+	+	+	.	+	+	.	.	.	.	.	.	.	+	.	+	.	+	+	.	+	.	.	.	.	.	.	.	.	.	.	.	.	.	.	.	.	.	.	.
9	Anthoxanthum odoratum L.	r	.	.	.	+	+	r	.	+	.	.	.	+	.	.	1	+	.	.	.	.	.	.	+	.	+	+	.	+	.	.	.	.	+	.	.	.	.	.	.
10	Anthriscus sylvestris (L.) Hoffm.	.	.	.	.	.	.	.	.	.	.	.	.	.	.	.	.	.	.	.	.	.	.	.	.	.	.	.	.	.	+	.	.	.	.	.	.	.	.	.	.
11	Arctostaphylos uva-ursi (L.) Spreng.	.	.	+	+	+	.	+	.	.	r	.	.	.	.	.	.	.	.	.	.	.	.	.	.	.	.	.	.	.	.	.	.	.	.	.	.	.	.	.	.
12	Artemisia absinthium L.	.	.	.	.	.	.	.	.	.	.	.	.	.	.	.	.	.	.	.	.	.	.	.	.	.	.	.	.	.	.	.	.	.	.	.	r	.	.	.	.
13	Artemisia vulgaris L.	.	.	.	.	.	.	.	.	.	.	.	.	.	.	.	.	.	.	.	.	.	.	.	.	.	.	.	.	.	.	.	+	.	.	.	.	.	.	.	.
14	Astragalus glycyphyllos L.	.	.	.	.	.	.	.	.	.	.	.	.	.	.	.	.	.	.	.	.	.	.	.	.	.	.	+	+	1	+	.	.	.	.	.	.	.	.	.	.
2	Astrantia minor L.	.	.	.	.	+	.	.	.	.	.	.	.	.	.	.	.	r	.	.	.	.	.	.	.	.	.	.	.	.	.	.	.	.	.	.	.	.	.	.	.
16	Athyrium distentifolium Tausch ex Opiz	+	+	.	+	+	+	.	.	+	.	+	.	.	+	.	.	.	+	.	+	+	.	.	.	.	.	.	.	.	.	.	.	.	.	+	.	.	.	.	.
17	Athyrium filix-femina (L.) Roth	1	2	.	+	1	2	.	+	+	+	1	.	.	+	.	+	+	+	.	+	+	.	.	.	.	.	.	.	.	.	.	.	.	.	.	.	.	.	.	.
18	Atocion rupestre (L.) Raf.	.	.	.	.	.	.	.	.	.	+	.	.	.	.	.	.	.	.	.	.	.	.	.	.	.	.	.	.	.	.	+	.	.	.	.	.	.	.	.	.
19	Bellardiochloa variegata (Lam.) Kerguélen	.	.	.	.	.	.	.	.	r	.	.	.	.	.	.	+	.	.	.	.	.	.	.	.	.	.	.	.	.	.	.	.	.	.	.	.	.	.	.	.
20	Berberis vulgaris L.	.	.	.	.	.	.	.	.	.	.	.	.	.	.	.	.	.	.	.	.	+	.	.	.	.	.	.	.	.	.	.	.	.	.	.	r	.	.	.	.
21	Betula pendula Roth	.	.	1	3	.	.	.	r	.	+	.	.	1	.	.	+	r	+	.	.	+	.	+	1	+	+	+	+	1	.	2	+	+	.	.	1	.	.	.	+
22	Brachypodium rupestre (Host) Roem. et Schult.	+	+	+	+	.	.	.	+	.	.	.	.	.	.	.	.	.	.	.	.	.	.	.	.	.	+	3	4	4	3	1	+	+	.	.	1	.	.	+	.
23	Briza media L.	.	.	.	.	.	.	.	.	.	.	.	.	.	.	.	.	.	.	.	.	.	.	.	.	.	.	.	.	+	.	.	.	.	.	.	.	.	.	.	.
24	Buddleja davidii Franch.	.	.	.	.	.	.	.	.	.	.	.	.	.	.	.	.	.	.	.	.	.	.	+	.	.	.	.	.	.	.	+	.	.	+	1	+	.	.	.	.
25	Calamagrostis villosa (Chaix) J.F. Gmel.	2	+	2	2	+	1	+	+	+	1	+	.	2	.	1	1	1	r	1	1	3	.	.	.	.	.	.	.	.	.	r	.	.	.	.	.	.	.	.	.
26	Campanula rotundifolia L.	.	.	.	.	.	.	.	.	.	.	.	.	.	.	.	.	.	.	.	.	.	r	+	.	.	.	+	r	1	r	+	+	.	.	+	+	.	r	+	r
27	Campanula scheuchzeri Vill.	.	.	.	.	.	.	.	.	.	+	.	.	.	.	.	+	.	.	.	.	.	.	.	.	.	.	.	.	.	.	.	.	.	.	.	.	.	.	.	.
28	Campanula trachelium L.	.	.	.	.	.	.	.	.	.	.	.	.	.	.	.	.	.	.	.	.	.	.	.	.	r	.	.	.	.	.	.	+	.	.	.	.	.	.	r	.
29	Carex digitata L.	.	.	.	.	.	.	.	+	.	r	.	.	.	.	.	+	.	.	.	.	.	.	.	.	.	.	.	.	.	.	.	.	.	.	.	.	.	.	.	.
30	Carex pallescens L.	.	.	.	.	.	.	.	.	.	.	.	.	+	.	.	+	.	.	.	.	.	.	.	.	.	.	.	.	.	.	.	.	.	.	.	.	.	.	.	.
31	Carex pilulifera L.	.	.	.	.	.	.	.	.	.	+	.	.	+	.	.	.	r	.	.	.	.	.	.	.	.	.	.	.	.	.	.	.	.	.	.	.	.	.	.	.
32	Centaurea jacea subsp. gaudinii (Boiss. et Reut.) Gremli	.	.	.	.	.	.	.	.	.	.	.	.	.	.	.	.	.	.	.	.	.	.	.	.	.	.	.	.	+	.	.	.	.	.	.	.	.	.	.	.
33	Chaerophyllum hirsutum L.	.	.	.	.	+	r	+	+	.	.	.	.	.	.	.	.	.	.	.	.	.	.	.	.	.	.	.	.	.	.	.	.	.	.	.	.	.	.	.	.
34	Cirsium erisithales (Jacq.) Scop.	.	.	.	.	.	.	.	.	.	.	.	.	.	.	.	.	.	.	.	+	.	.	.	.	.	.	.	.	.	.	.	.	.	.	.	.	.	.	.	.
35	Cirsium palustre (L.) Scop.	.	.	.	.	.	.	.	.	.	.	.	.	.	.	.	.	.	.	.	.	.	.	r	.	.	.	.	.	.	.	.	.	.	.	.	.	.	.	.	.
36	Cirsium vulgare (Savi) Ten.	.	.	.	.	.	.	.	.	.	.	.	.	.	.	.	.	.	.	.	.	.	.	.	.	+	.	.	.	.	r	.	r	.	.	r	.	.	.	.	.
37	Clematis alpina (L.) Mill.	.	.	.	.	.	.	+	r	.	r	.	+	.	.	.	.	.	.	+	.	.	.	.	.	.	.	.	.	.	.	.	.	.	.	.	.	.	.	.	.
38	Clinopodium vulgare L.	.	.	.	.	.	.	.	.	.	.	.	.	.	.	.	.	.	.	.	.	.	.	.	.	.	.	.	.	.	.	.	+	.	.	.	.	.	.	.	.
39	Corylus avellana L.	.	.	.	.	.	.	.	.	.	.	.	.	.	.	.	.	.	.	.	.	.	2	2	2	3	+	1	2	2	3	3	4	4	3	4	3	1	1	2	+
40	Crataegus monogyna Jacq.	.	.	.	.	.	.	.	.	.	.	.	.	.	.	.	.	.	.	.	.	.	.	.	.	.	.	.	+	.	.	.	.	.	.	.	.	.	.	.	.
41	Cytisus nigricans L.	.	.	.	.	.	.	.	.	.	.	.	.	.	.	.	.	.	.	.	.	.	.	.	.	.	.	.	.	.	.	.	.	.	.	.	.	.	.	r	.
42	Dactylis glomerata L.	.	.	.	.	.	.	.	.	.	.	.	.	.	.	.	.	.	.	.	.	.	.	.	.	.	.	.	.	.	.	.	.	.	+	.	.	.	.	.	.
43	Danthonia decumbens (L.) DC.	.	.	.	.	.	.	.	.	.	.	.	.	.	.	.	.	.	.	.	.	.	.	.	+	.	+	.	.	.	+	+	.	.	.	.	.	.	.	.	.
44	Daucus carota L.	.	.	.	.	.	.	.	.	.	.	.	.	.	.	.	.	.	.	.	.	.	.	.	.	.	.	.	.	.	r	r	.	.	.	.	.	.	.	.	.
45	Deschampsia cespitosa (L.) P. Beauv.	.	.	.	.	.	.	r	.	.	r	r	+	+	.	.	+	.	.	.	.	.	.	.	.	.	.	.	.	.	r	.	.	.	.	.	.	.	.	.	.
46	Dryopteris filix-mas (L.) Schott	3	1	.	.	+	.	+	1	+	.	+	.	+	.	+	1	.	+	1	.	1	.	.	.	.	.	.	.	.	.	.	.	.	+	.	.	.	.	.	.
47	Epilobium angustifolium L.	.	.	.	.	r	.	.	.	+	2	.	+	.	3	.	1	.	+	.	.	.	+	+	+	r	.	.	.	.	.	1	.	+	+	.	+	.	.	.	.
48	Epilobium fleischeri Hochst.	.	.	.	.	.	.	.	.	r	.	.	.	.	.	.	.	.	.	.	.	.	.	.	.	.	.	.	.	.	.	.	.	.	.	.	.	.	.	.	.
49	Epilobium montanum L.	.	.	.	.	.	.	.	.	.	+	.	+	.	.	.	.	.	.	.	.	.	.	.	.	.	.	.	.	.	.	.	.	.	.	.	.	.	.	.	.
50	Epilobium tetragonum L.	.	.	.	.	.	.	.	.	.	.	.	.	.	.	.	.	.	.	.	.	.	.	+	.	+	.	.	.	.	.	+	.	+	.	+	.	.	.	.	.
51	Erigeron canadensis L.	.	.	.	.	.	.	.	.	.	.	.	.	.	.	.	.	.	.	.	.	.	.	.	r	.	.	.	.	.	.	r	.	r	+	+	.	.	.	.	.
52	Festuca heterophylla Lam.	.	.	.	.	+	+	.	+	r	.	.	+	r	.	.	.	r	.	.	.	.	.	.	.	.	.	.	.	.	+	.	+	+	.	.	+	.	+	+	.
53	Festuca valesiaca Schleich. ex Gaudin	.	.	.	.	.	.	.	.	.	.	.	.	.	.	.	.	.	.	.	.	.	.	.	+	.	.	+	+	+	+	.	+	.	+	.	+	.	.	.	.
54	Festuca rubra subsp. commutata (Gaudin) Markgr.-Dann.	.	.	.	.	.	.	.	.	.	r	.	.	.	.	.	+	.	.	.	.	.	.	.	.	.	.	.	.	.	.	.	.	.	.	.	.	.	.	.	.
55	Fragaria vesca L.	+	.	.	.	+	+	+	+	+	+	.	+	+	.	.	+	.	+	.	.	.	+	+	1	+	+	+	+	+	1	+	1	+	.	.	+	.	r	+	.
56	Fraxinus excelsior L.	.	.	.	.	.	.	.	.	.	.	.	.	.	.	.	.	.	.	.	.	.	.	r	+	.	+	1	1	+	1	+	1	+	.	.	+	+	.	+	.
57	Galeobdolon luteum Huds.	.	+	.	.	.	.	.	+	+	.	.	.	.	.	.	.	.	.	+	+	+	.	.	.	.	.	.	.	.	.	.	.	.	.	.	.	.	.	.	.
58	Galeopsis tetrahit L.	.	.	.	.	.	.	.	.	.	.	.	.	.	.	.	.	.	r	.	.	.	+	+	.	+	1	+	+	.	1	.	+	+	1	1	1	r	.	.	.
59	Galium album Mill.	.	.	.	.	.	.	.	.	.	.	.	.	.	.	.	.	.	.	.	.	.	.	.	.	.	.	+	.	.	.	.	+	.	.	.	.	.	.	.	.
60	Galium aparine L.	.	.	.	.	.	.	.	.	.	.	.	.	.	.	.	.	.	.	.	.	.	+	.	.	.	+	.	.	.	.	r	+	+	+	+	.	.	.	.	.
61	Geranium robertianum L.	.	.	.	.	.	.	.	.	.	.	.	.	.	.	.	.	.	.	.	.	.	.	.	.	.	.	.	.	.	.	.	r	.	1	+	.	.	.	.	.
62	Geranium sylvaticum L.	+	.	.	.	.	.	.	r	.	.	.	.	.	.	.	+	.	.	.	.	.	.	.	.	.	.	.	.	.	.	.	.	.	.	.	.	.	.	.	.
63	Geum urbanum L.	.	.	.	.	.	.	.	.	.	.	.	.	.	.	.	.	.	.	.	.	.	.	r	+	.	.	.	.	.	.	.	+	.	.	.	.	.	.	.	.
64	Gymnocarpium dryopteris (L.) Newman	+	2	1	1	.	.	+	1	+	.	+	+	+	.	.	1	+	.	.	.	.	.	.	.	.	.	.	.	.	.	.	.	.	.	.	.	.	.	.	.
65	Helianthemum nummularium subsp. obscurum (Čelak) Holub	.	.	.	.	.	.	.	.	.	.	.	.	.	.	.	.	.	.	.	.	.	.	.	.	.	.	+	+	.	+	.	.	.	.	.	.	.	.	.	.
66	Hieracium murorum L.	+	.	.	.	+	+	+	+	.	+	.	1	+	.	.	2	+	.	.	.	.	.	+	+	.	.	.	.	+	+	+	.	.	+	.	+	+	+	+	+
67	Holcus lanatus L.	.	.	.	.	.	.	.	.	.	.	.	.	.	.	.	.	.	.	.	.	.	.	.	.	.	.	.	.	.	.	.	+	.	.	.	.	.	.	.	.
68	Homogyne alpina (L.) Cass	1	.	.	.	+	1	2	.	.	+	.	.	.	.	.	+	+	.	.	.	.	.	.	.	.	.	.	.	.	.	.	.	.	.	.	.	.	.	.	.
69	Humulus lupulus L.	.	.	.	.	.	.	.	.	.	.	.	.	.	.	.	.	.	.	.	.	.	.	+	+	.	.	.	.	.	.	.	.	.	.	.	.	.	.	.	.
70	Hypericum perforatum L.	.	.	.	.	.	.	.	.	.	.	.	.	.	.	.	.	.	.	.	.	.	.	+	.	.	.	.	.	.	.	+	1	+	.	.	+	.	.	.	.
71	Impatiens parviflora DC.	.	.	.	.	.	.	.	.	.	.	.	.	.	.	.	.	.	.	.	.	.	.	.	.	.	.	.	.	.	.	.	.	.	.	.	.	.	.	.	+
72	Imperatoria ostruthium L.	r	.	r	.	+	+	r	.	.	.	.	.	.	.	.	.	.	.	.	.	.	.	.	.	.	.	.	.	.	.	.	.	.	.	.	.	.	.	.	.
73	Juniperus communis L.	.	.	.	.	.	.	+	.	.	.	.	.	.	.	.	.	.	.	.	.	.	.	.	.	.	.	.	+	.	.	.	.	.	.	.	.	.	.	.	.
74	Lactuca muralis (L.) Gaertn.	.	.	.	.	.	.	.	.	.	.	.	.	.	.	.	.	.	.	.	.	.	.	.	.	.	.	.	.	.	.	r	.	+	+	+	+	.	.	.	+
75	Lamium album L.	.	.	.	.	.	.	.	.	.	.	.	.	.	+	.	.	.	.	.	.	.	.	.	.	.	.	.	.	.	.	.	.	.	.	.	.	.	.	.	.
76	Larix decidua Mill.	4	2	3	+	3	3	1	r	+	+	.	+	+	.	.	+	.	.	.	.	.	.	+	.	.	r	1	.	1	2	1	+	.	.	+	+	2	2	2	1
77	Lathyrus pratensis L.	.	.	.	.	.	.	.	.	.	.	.	.	.	.	.	.	.	.	.	.	.	+	.	+	+	.	+	+	.	.	+	.	.	.	+	+	.	.	.	.
78	Leontodon hispidus L.	.	.	.	.	.	.	.	.	.	.	.	.	.	.	.	.	.	.	.	.	.	.	.	.	.	.	.	.	+	.	.	.	.	.	.	.	.	.	.	.
79	Lonicera alpigena L.	.	+	.	.	.	.	.	.	.	+	.	.	.	+	.	.	.	+	1	+	.	.	.	.	.	.	.	.	.	.	.	.	.	.	.	.	.	.	.	.
80	Lonicera nigra L.	.	.	2	2	.	.	.	.	.	.	r	.	+	.	2	.	.	.	2	+	3	.	.	.	.	.	.	.	.	.	.	.	.	.	.	.	.	.	.	.
81	Lotus alpinus (Ser.) Schleich. ex Ramond	.	.	.	.	.	.	.	.	.	r	.	.	.	.	.	.	.	.	.	.	.	.	.	.	.	.	.	.	.	.	.	.	.	.	.	.	.	.	.	.
82	Lotus corniculatus L.	.	.	.	.	.	.	.	.	.	.	.	.	.	.	.	.	.	.	.	.	.	.	.	.	.	.	+	+	+	+	.	.	.	.	.	.	.	.	.	.
83	Luzula alpino-pilosa (Chaix) Breistr.	.	.	.	.	.	.	.	.	.	.	.	.	+	.	.	.	.	.	.	.	.	.	.	.	.	.	.	.	.	.	.	.	.	.	.	.	.	.	.	.
84	Luzula nivea (L.) Lam. et DC.	+	.	.	.	+	.	.	.	.	.	.	.	+	.	.	+	.	.	.	.	.	.	+	.	.	.	.	.	.	.	.	.	.	.	.	.	+	+	.	+
85	Luzula sieberi Tausch	+	.	.	.	.	.	.	.	.	.	.	.	.	.	.	.	.	.	.	.	.	.	.	.	.	.	.	.	.	.	.	.	.	.	.	.	.	.	.	.
86	Luzula sylvatica (Hudson) Gaudin	.	+	.	.	+	.	.	+	+	+	.	+	+	.	.	+	+	.	.	.	.	.	.	.	.	.	.	.	.	.	.	.	.	.	.	.	.	.	.	.
87	Lycopodium annotinum L. subsp. annotinum	.	.	r	+	.	.	+	.	.	.	.	.	+	.	.	.	.	.	r	.	+	.	.	.	.	.	.	.	.	.	.	.	.	.	.	.	.	.	.	.
88	Maianthemum bifolium (L.) F.W. Schmidt	+	r	+	.	+	+	2	.	.	+	.	+	+	.	.	1	+	.	.	+	.	.	.	.	.	.	.	.	.	.	.	.	.	.	.	.	.	.	.	.
89	Melampyrum pratense L.	.	.	+	.	.	.	.	.	.	.	.	.	.	.	.	.	.	.	.	.	.	.	.	.	.	.	.	.	.	.	.	.	.	.	.	r	.	.	.	.
90	Melica nutans L.	.	.	.	.	.	.	.	+	+	r	.	.	.	.	.	.	.	.	.	.	+	.	.	.	.	.	.	.	.	.	.	.	.	.	.	.	.	.	.	.
91	Myosotis alpestris F.W. Schmidt	.	.	.	.	.	.	.	r	.	.	.	.	.	.	.	.	.	.	.	.	.	.	.	.	.	.	.	.	.	.	.	.	.	.	.	.	.	.	.	.
92	Oxalis acetosella L.	1	1	1	2	2	1	1	1	+	+	+	+	.	.	1	.	+	+	+	+	+	.	.	.	.	.	.	.	.	.	.	.	.	.	.	.	.	.	.	+
93	Paris quadrifolia L.	.	r	.	.	.	.	.	.	.	.	.	.	.	.	.	.	.	.	r	r	.	.	.	.	.	.	.	.	.	.	.	.	.	.	.	.	.	.	.	.
94	Petasites albus (L.) Gaertn.	.	.	.	.	.	.	.	.	.	.	.	.	.	+	.	.	.	4	.	1	.	.	.	.	.	.	.	.	.	.	.	.	.	.	.	.	.	.	.	.
95	Phegopteris connectilis (Michx.) Watt	.	.	.	+	1	1	+	.	.	.	+	.	+	.	+	.	.	.	.	1	+	.	.	.	.	.	.	.	.	.	.	.	.	.	.	.	.	.	.	.
96	Phleum pratense L.	.	.	.	.	.	.	.	.	.	.	.	.	.	.	.	.	.	.	.	.	.	.	.	.	.	.	.	+	r	.	.	.	.	+	+	.	.	.	.	.
97	Phyteuma betonicifolium subsp. scaposum (R. Schulz) Pignatti	.	.	.	.	.	.	.	.	.	.	.	.	.	.	.	.	.	.	.	.	.	.	.	.	.	.	r	.	+	.	.	.	.	.	.	.	.	.	+	r
98	Phyteuma orbiculare L.	.	.	.	.	.	.	.	.	.	.	.	.	.	.	.	.	.	.	.	.	.	.	.	.	.	.	.	.	.	.	+	.	.	.	.	.	r	.	.	.
99	Picea abies (L.) H. Karst.	4	2	3	3	4	4	5	r	.	.	.	.	+	.	+	r	r	.	1	.	1	.	.	.	.	.	.	.	+	.	1	.	r	.	.	r	4	4	4	5
100	Pilosella officinarum Vaill.	.	.	.	.	.	.	.	.	.	.	.	.	.	.	.	r	.	.	.	.	.	.	.	.	.	.	.	.	.	.	.	.	.	.	.	.	.	.	.	.
101	Plantago lanceolata L.	.	.	.	.	.	.	.	.	.	.	.	.	.	.	.	.	.	.	.	.	.	.	.	.	.	.	.	.	.	.	.	.	.	.	+	.	.	.	.	.
102	Poa nemoralis L.	.	.	.	.	.	.	+	.	.	.	.	.	.	.	.	.	.	.	+	.	.	.	.	.	.	.	.	.	.	.	.	.	.	.	.	.	.	.	.	.
103	Polygala chamaebuxus L.	.	.	.	.	.	.	.	.	.	.	.	.	.	.	.	.	.	.	.	.	.	.	.	.	.	.	.	.	.	.	.	.	.	.	.	.	.	+	.	.
104	Polypodium vulgare L.	.	.	.	.	.	.	.	.	.	.	.	.	.	.	.	.	.	.	.	.	.	.	.	.	.	.	.	.	.	.	.	.	.	.	.	+	.	+	r	+
105	Polystichum lonchitis (L.) Roth	.	.	.	.	.	.	.	r	.	.	.	.	.	.	.	.	.	.	.	.	.	.	.	.	.	.	.	.	.	.	.	.	.	.	.	.	.	.	.	.
106	Populus tremula L.	.	.	.	.	.	.	.	.	.	.	.	.	r	.	.	.	.	.	.	.	.	.	1	.	.	.	.	.	r	.	1	+	r	.	.	+	.	.	.	.
107	Potentilla aurea L.	.	.	.	.	.	+	.	.	.	.	.	.	.	.	.	.	.	.	.	.	.	.	.	.	.	.	.	.	.	.	.	.	.	.	.	.	.	.	.	.
108	Potentilla erecta (L.) Raeusch.	.	.	.	.	+	+	.	.	.	.	.	.	.	.	.	+	+	.	.	.	.	.	.	.	.	.	.	.	.	.	.	.	.	.	.	.	.	.	.	.
109	Prenanthes purpurea L.	.	.	.	.	.	.	.	.	.	.	.	+	+	.	r	.	.	.	.	.	.	.	.	.	.	.	.	.	.	.	.	.	.	.	.	.	.	.	.	.
110	Prunella grandiflora (L.) Scholler	.	.	.	.	.	.	.	.	.	.	.	.	.	.	.	.	.	.	.	.	.	.	.	.	.	.	.	.	.	.	+	.	.	.	.	.	.	.	.	.
111	Prunus avium L.	.	.	.	.	.	.	.	.	.	.	.	.	.	.	.	.	.	.	.	.	.	.	.	.	.	.	1	+	+	+	.	.	.	.	.	+	.	.	+	+
112	Prunus spinosa L.	.	.	.	.	.	.	.	.	.	.	.	.	.	.	.	.	.	.	.	.	.	.	.	.	.	.	.	+	.	.	.	1	.	.	.	.	.	.	.	.
113	Quercus petraea (Matt.) Liebl.	.	.	.	.	.	.	.	.	.	.	.	.	.	.	.	.	.	.	.	.	.	.	.	+	.	.	.	.	.	.	1	.	.	.	.	1	.	1	1	.
114	Ranunculus platanifolius L.	.	r	.	.	.	.	.	.	.	.	.	.	.	.	.	.	.	.	.	.	.	.	.	.	.	.	.	.	.	.	.	.	.	.	.	.	.	.	.	.
115	Ranunculus spp.	.	.	.	.	+	.	r	.	.	.	r	.	.	.	.	r	.	.	.	.	.	.	.	.	.	.	.	.	.	.	.	.	.	.	.	.	.	.	.	.
116	Rhododendron ferrugineum L.	.	.	+	.	1	+	1	.	.	.	.	.	.	.	.	.	.	.	.	.	.	.	.	.	.	.	.	.	.	.	.	.	.	.	.	.	.	.	.	.
117	Rosa canina L.	.	.	.	.	.	.	.	.	.	.	.	.	.	.	.	.	.	.	.	.	.	.	+	.	.	.	+	+	r	+	.	+	+	+	.	+	.	.	.	.
118	Rosa pendulina L.	.	+	.	.	.	.	.	.	.	.	.	.	.	.	+	+	1	.	.	+	+	.	.	.	.	.	.	.	.	.	.	.	.	.	.	.	.	.	.	.
119	Rubus idaeus L.	1	+	1	1	+	r	+	1	1	4	5	5	4	4	2	2	1	1	2	+	1	4	4	3	4	5	3	1	+	1	1	2	2	1	1	1	.	.	.	.
120	Rubus ulmifolius Schott	.	.	.	.	.	.	.	.	.	.	.	.	.	.	.	.	.	.	.	.	.	+	.	.	.	.	.	.	.	.	.	.	.	.	.	.	.	.	.	.
121	Rumex scutatus L. subsp. scutatus	.	.	.	.	.	.	.	.	.	.	.	.	.	.	.	.	.	.	.	.	.	.	.	.	.	.	.	.	.	.	.	r	.	1	.	.	.	.	.	.
122	Salix caprea L.	.	.	.	+	.	r	.	+	.	.	.	.	1	2	+	+	.	4	3	+	1	.	1	1	.	+	+	.	+	.	+	+	+	+	.	+	.	.	.	.
123	Sambucus racemosa L.	.	.	.	.	.	.	.	+	r	1	.	+	1	+	+	.	.	r	+	+	.	.	.	.	.	.	.	.	.	.	.	.	.	.	.	.	.	.	.	.
124	Sambucus nigra L.	.	.	.	.	.	.	.	.	.	.	.	.	.	.	.	.	.	.	.	.	.	.	.	+	+	.	.	.	.	.	.	+	.	+	+	r	.	.	.	.
125	Sanguisorba minor Scop.	.	.	.	.	.	.	.	.	.	.	.	.	.	.	.	.	.	.	.	.	.	.	.	.	.	.	.	+	.	.	.	.	.	.	.	.	.	.	.	.
126	Saxifraga cuneifolia L.	+	.	.	.	.	.	.	.	.	.	.	.	.	.	.	.	.	.	.	.	.	.	.	.	.	.	.	.	.	.	.	.	.	.	.	.	.	.	.	.
127	Saxifraga rotundifolia L.	.	r	.	.	+	r	.	.	.	.	.	.	.	.	.	.	.	.	.	.	.	.	.	.	.	.	.	.	.	.	.	.	.	.	.	.	.	.	.	.
128	Senecio ovatus (G. Gaertn., B. Mey et Scherb.) Willd.	.	.	.	.	+	.	+	.	r	r	+	+	+	+	.	.	.	.	1	.	+	.	.	.	.	.	.	.	.	.	.	.	r	.	.	.	.	.	.	+
129	Silene nutans L.	.	.	.	.	.	.	.	.	.	.	.	.	.	.	.	.	.	.	.	.	.	.	.	.	.	.	.	.	.	+	.	.	.	.	.	.	.	.	.	.
130	Solanum dulcamara L.	.	.	.	.	.	.	.	.	.	r	.	.	.	.	.	.	.	.	.	.	.	1	.	+	+	1	.	.	.	.	+	.	.	+	.	.	.	.	.	.
131	Solidago virgaurea L.	.	.	.	.	.	.	.	.	.	.	.	.	+	.	.	.	+	.	.	r	.	.	+	+	.	.	+	.	.	+	+	.	+	+	+	1	.	+	+	+
132	Sorbus aucuparia L.	+	+	.	1	+	r	+	.	.	+	+	+	1	+	+	+	+	+	+	+	2	.	.	.	.	.	+	.	.	.	+	.	.	.	.	.	.	+	.	.
133	Stellaria nemorum L.	1	.	.	.	.	.	.	.	.	.	.	.	.	.	.	.	.	.	.	.	.	.	.	.	.	.	.	.	.	.	.	.	.	.	.	+	r	.	.	.
134	Streptopus amplexifolius (L.) DC.	.	.	.	.	.	.	.	.	.	.	.	.	.	.	.	.	.	.	.	+	.	.	.	.	.	.	.	.	.	.	.	.	.	.	.	.	.	.	.	.
135	Taraxacum officinale (group)	.	.	.	.	.	r	.	.	.	.	.	r	.	.	.	.	.	.	.	.	.	.	.	.	.	.	.	.	.	.	+	.	.	.	+	.	.	.	.	.
136	Tilia cordata Mill.	.	.	.	.	.	.	.	.	.	.	.	.	.	.	.	.	.	.	.	.	.	.	r	.	.	.	.	.	.	.	.	.	.	.	.	.	.	.	.	.
137	Trifolium arvense L.	.	.	.	.	.	.	.	.	.	.	.	.	.	.	.	.	.	.	.	.	.	.	.	.	+	.	.	.	.	.	.	.	.	.	.	.	.	.	.	.
138	Trifolium campestre Schreb.	.	.	.	.	.	.	.	.	.	.	.	.	.	.	.	.	.	.	.	.	.	.	.	.	.	.	.	.	.	.	.	.	.	.	.	+	.	.	.	.
139	Trifolium pratense L.	.	.	.	.	.	.	.	.	.	+	.	.	.	.	.	.	.	.	.	.	.	.	.	.	+	.	+	.	+	.	+	+	.	.	.	.	.	.	.	.
140	Trifolium repens L.	.	.	.	.	.	.	.	.	.	.	.	.	.	.	.	.	.	.	.	.	.	.	.	.	.	.	.	.	+	.	+	+	.	.	.	.	.	.	.	.
141	Tussilago farfara L.	.	.	.	.	r	.	.	.	.	.	.	.	.	.	.	.	.	.	.	.	.	.	.	.	.	.	.	.	.	.	.	.	.	.	.	.	.	.	.	.
142	Urtica dioica L.	.	.	.	.	.	.	.	+	+	.	+	+	.	.	.	.	.	.	.	.	.	+	.	.	+	+	+	.	.	+	.	+	.	.	+	.	.	.	.	.
143	Vaccinium myrtillus L.	+	+	4	3	3	3	3	.	.	1	.	.	2	.	+	2	1	.	.	.	2	.	.	.	.	.	.	.	.	.	.	.	.	.	.	.	.	.	.	+
144	Veratrum album L.	.	.	.	.	.	r	+	.	.	.	.	.	.	.	.	.	.	.	.	.	.	.	.	.	.	.	.	.	.	.	.	.	.	.	.	.	.	.	.	.
145	Veronica chamaedrys L. subsp. chamaedrys	.	.	.	.	.	.	+	.	.	.	.	+	.	.	.	.	.	.	.	.	.	.	.	.	.	.	.	.	.	.	.	.	.	.	.	.	.	.	.	.
146	Veronica officinalis L.	.	.	.	.	.	.	+	r	.	+	.	+	.	.	.	+	.	.	.	.	.	.	+	+	+	.	.	.	.	.	+	.	.	.	.	.	+	+	+	+
147	Veronica urticifolia Jacq.	.	.	.	.	.	.	+	.	.	.	.	r	.	.	.	.	.	.	.	.	.	.	+	.	.	.	.	.	.	.	.	.	.	.	.	.	.	.	.	+
148	Vincetoxicum hirundinaria Medik.	.	.	.	.	.	.	+	.	.	.	.	.	.	.	.	r	.	.	.	.	.	.	.	.	.	.	.	.	.	.	.	.	.	.	.	.	.	.	.	.
149	Viola biflora L.	1	+	.	.	2	3	3	1	+	.	.	+	.	.	.	+	+	+	+	+	.	.	.	.	.	.	.	.	.	.	.	.	.	.	.	.	.	.	.	.
